# Supplementary material for: Genome-Wide Identification and Expression Analysis of TGA Family Genes Associated with Abiotic Stress in Sunflowers (Helianthus annuus L.)
Source: Int J Mol Sci. 2024 Apr 7;25(7):4097. doi: 10.3390/ijms25074097 (PMC11012525; doi:10.3390/ijms25074097)
Supplement: Supplementary file 1 [file ijms-25-04097-s001.zip]

Archive with 1 entries (1 files):
- ijms-2932536-supplementary.pdf
